# Supplementary material for: A systematic screen for genes expressed in definitive endoderm by Serial Analysis of Gene Expression (SAGE)
Source: BMC Dev Biol. 2007 Aug 2;7:92. doi: 10.1186/1471-213X-7-92 (PMC1950885; doi:10.1186/1471-213X-7-92)
Supplement: Additional file 1 — Top foregut-specific and hindgut-specific tag sequences. This table shows the top 25 foregut specific and top 20 hindgut specific tag sequences with the counts and gene annotation. [file 1471-213X-7-92-S1.xls]

## Sheet: Top 45
	Additional file 1. Top foregut-specific and hindgut-specific tag sequences
	Tag Sequence	*Foregut	*Hindgut	Accession	Annotation	Source	GO classification
Top 25 foregut exclusively expressed tag sequences
F1	TTTGGTTTAAGAAGAGG	14	0	21703867	21703867 peptide YY (1) [Canonical(0)]	refseq	others
F2	CTGTGCCCTCCCAGGTA	10	0	15617202	15617202 chloride intracellular channel 1 (1) [Canonical(0)]	refseq	others
F3	GTTGTCCTTTTTCCTCT	9	0	34328399	34328399 splicing factor, arginine/serine-rich 1(ASF/SF2) (1) [Canonical(0)]	refseq	others
F4	ATTCTGAACAGTTAGCC	8	0	31982654	31982654 monocyte to macrophagedifferentiation-associated (1) [Canonical(0)]	refseq	others
F5	GCCCAGACCTGAGCTTT	7	0	22128626	22128626 sorbitol dehydrogenase 1 (1) [Canonical(0)]	refseq	others
F6	TCACAATCCTGGAGCAG	7	0	34328384	34328384 RIKEN cDNA 5830434P21 (1) [Canonical(0)]	refseq	others
F7	CGTTGATCTTGCAGTTT	8	0	31340571	31340571 associated with Prkcl1 (1) [Canonical(0)]	refseq	signalling pathway components
F8	GTCAGATGAGGGGGACA	4	0	6678432	6678432 thyrotropin releasing hormone (1) [Canonical(0)]	refseq	signalling pathway components
F9	GGGTTTGCATTCCTAGG	4	0	7242161	7242161 neuroblastoma ras oncogene (1) [Canonical(0)]	refseq	signalling pathway components
F10	GCAATGACGTTGGGTTG	4	0	51711005	51711005 RAS-like family 11 member B (1) [Canonical(0)]	refseq	signalling pathway components
F11	CCACTTACTCTTCCCTT	4	0	31543566	31543566 RAB2, member RAS oncogene family (1) [Canonical(0)]	refseq	signalling pathway components
F12	AAGCCTTGCTGAACTAA	4	0	34328126	34328126 growth factor receptor bound protein 2 (1) [Canonical(0)]	refseq	signalling pathway components
F13	AAGGAGATTATGTTGTG	4	0	16716572	16716572 docking protein 4 (1) [Canonical(0)]	refseq	signalling pathway components
F14	CGGTTCCACCCGAAAGG	10	0	20270191	20270191 TATA box-binding protein-associated factor, RNApolymerase II, K, 18kD (1) [Canonical(0)]	refseq	Transcription Factors
F15	GCCAACAGCATCGCCAG	10	0	6677840	6677840 paired related homeobox 2 (1) [Canonical(0)]	refseq	Transcription Factors
F16	ACCAACAGGTAGTTGGC	8	0	21536265	21536265 orthodenticle homolog 2 (1) [Canonical(0)]	refseq	Transcription Factors
F17	GGGAGCCTTAGGACGGT	6	0	42734445	42734445 MAD homolog 5 (1) [Canonical(0)]	refseq	Transcription Factors
F18	TCAAATGTGTTTGTGTC	5	0	40254627	40254627 nemo like kinase (1) [Canonical(0)]	refseq	Transcription Factors
F19	GCTGTATAATTTTGATT	5	0	51764393	51764393 similar to interferon regulatory factor 2binding protein 2 (1) [Canonical(0)]	refseq	Transcription Factors
F20	TATTTGCTTTAAAAAAA	4	0	14318654	14318654 inhibitor of growth family, member 4 (1) [Canonical(0)]	MGC	Transcription Factors
F21	GCGTGGCAGGCCTCCTG	4	0	19527191	19527191 ankyrin repeat domain 10 (1) [Canonical(0)]	refseq	Transcription Factors
F22	CGGGTTTCCCGCCCGCC	4	0	22094108	22094108 T-box 1 (1) [Canonical(0)]	refseq	Transcription Factors
F23	AGGACCTGGGCCTGAGC	4	0	22800362	22800362 Rara protein (1) [Canonical(0)]	MGC	Transcription Factors
F24	CTGTAATAAAGAAGATT	4	0	24475590	24475590 jumonji, AT rich interactive domain 1C (Rbp2like) (1) [Canonical(0)]	refseq	Transcription Factors
F25	GAGTGCAGTTCTTGTAG	4	0	26006852	26006852 transcription factor ELYS (1) [Canonical(0)]	refseq	Transcription Factors
Top 20 hindgut exclusively expressed tag sequences
H1	CAGGGAATAGTCACAGA	0	13	13385721	13385721 autophagy 12-like (1)	refseq	others
H2	GTTCAAATACAAGGGAT	0	10	12963810	12963810 eukaryotic translation initiation factor 4Enuclear import factor 1 (1)	refseq	others
H3	TGCTTTTACGCCTCCAA	0	10	13384607	13384607 6-pyruvoyl-tetrahydropterinsynthase/dimerization cofactor of hepatocyte nuclearfactor 1 alpha (TCF1) (1)	refseq	others
H4	AAGCCACAGAACCAAGC	0	9	22122338	22122338 pituitary tumor-transforming gene 1protein-interacting protein (1)	refseq	others
H5	TTCTAGATCAGCGATCA	0	9	21313617	21313617 coiled-coil-helix-coiled-coil-helix domaincontaining 3 (1)	refseq	others
H6	TTGACTTTATTTAATTT	0	9	6681100	6681100 cytochrome P450, family 26, subfamily a,polypeptide 1 (1)	refseq	others
H7	TAACCGAGACACTTGAT	0	8	6678570	6678570 villin 2 (1)	refseq	others
H8	GCGGTCCATTTCAGACA	0	7	21594404	21594404 3321401G04Rik protein (1)	MGC	others
H9	ACTTTACAATAAATTGT	0	7	31560312	31560312 ubiquitin specific protease 14 (1)	refseq	others
H10	GAGGCCCAAGAGTTTGG	0	7	8393155	8393155 caseinolytic protease, ATP-dependent,proteolytic subunit homolog (1)	refseq	others
H11	GCCACTTCCTGGTGTCC	0	7	56118311	56118311 nuclear receptor coactivator 4 (1)	refseq	others
H12	TGGAAGGACCGGAACCT	0	7	19526863	19526863 RIKEN cDNA 3100004P22 (1)	refseq	others
H13	TCACACGTATTTTATTG	0	5	56119101	56119101 guanine nucleotide binding protein (G protein),gamma 10 (1)	refseq	Signalling pathway components
H14	TTAAAGAGCATCTGTGA	0	5	29789159	29789159 DEK oncogene (DNA binding) (6)	refseq	Signalling pathway components
H14	AGTTACTTTTGAAAAAA	0	6	27229144	27229144 zinc finger, DHHC domain containing 13 (1)	refseq	Transcription Factors
H15	TCCCCCGTGCACGGTTC	0	5	21886812	21886812 homeo box B6 (1)	refseq	Transcription Factors
H16	AAGTCCTCTTTTGAATG	0	4	31982795	31982795 delta sleep inducing peptide, immunoreactor (1)	refseq	Transcription Factors
H17	ATATGAAAATGCTGTAC	0	4	13543735	13543735 Cnot7 protein (1)	MGC	Transcription Factors
H18	CAGTCAGCACTGGGGGC	0	4	21450270	21450270 nuclear receptor coactivator 5 (1)	refseq	Transcription Factors
H19	CTCTGAGGACAAAGCAA	0	4	19527183	19527183 TAF5-like RNA polymerase II, p300/CBP-associatedfactor (PCAF)-associated factor (1)	refseq	Transcription Factors
H20	GCATTAAAGGAATTTTT	0	4	46559385	46559385 caudal type homeo box 1 (1)	refseq	Transcription Factors
	F: raw counts for each tag sequences in the foregut library; H: raw counts of each tag sequences in the hindgut library.
	genes showed differential expression between foregut and hindgut after validation
