# Supplementary material for: A systematic screen for genes expressed in definitive endoderm by Serial Analysis of Gene Expression (SAGE)
Source: BMC Dev Biol. 2007 Aug 2;7:92. doi: 10.1186/1471-213X-7-92 (PMC1950885; doi:10.1186/1471-213X-7-92)
Supplement: Additional file 2 — Tag sequences enriched in the endoderm SAGE libraries. This table shows the tag sequences and annotations for transcription factors and signaling pathway components that are enriched in the endoderm with a T/L ration > 0.2. [file 1471-213X-7-92-S2.xls]

## Sheet: POSITION 1
Additional file 2. Tag sequences enriched in the endoderm SAGE libraries
Tag-sequences	Accession	Annotation	*L	*F	*E	*H	*T	T/L	annotation
GATGACGACGATGACGA	NM_025684	Mus musculus RIKEN cDNA 5730521E12 gene (5730521E12Rik), mRNA.	6	9	25	65	99	16.5
ATGCAGTGGCGGGATGT	NM_009258	Mus musculus serine peptidase inhibitor, Kazal type 3 (Spink3), mRNA.	38	44	109	57	210	5.52632
CCTACTTTAAGCACACG	NM_009309	Mus musculus brachyury (T), mRNA.	11	6	13	6	25	2.27273	known
TGAGATTTCTATACCTT	NM_007423	Mus musculus alpha fetoprotein (Afp), mRNA.	38	21	26	26	73	1.92105	known
GGTAGAGAAGTTGTATG	NM_007673	Mus musculus caudal type homeo box 2 (Cdx2), mRNA.	19	2	11	23	36	1.89474	known
GCATTAAAGGAATTTTT	NM_009880	Mus musculus caudal type homeo box 1 (Cdx1), mRNA.	13	0	17	4	21	1.61538
AGCACTTACGCAGGCAT	NM_009695	Mus musculus apolipoprotein C-II (Apoc2), mRNA.	17	3	13	7	23	1.35294
TTTGGTTTAAGAAGAGG	NM_145435	Mus musculus peptide YY (Pyy), mRNA.	19	14	9	0	23	1.21053
TTCTTGGAAACCAAGAC	NM_009170	Mus musculus sonic hedgehog (Shh), mRNA.	29	11	11	7	29	1	known
TTTAAGCCTGGAATACT	NM_021480	Mus musculus L-threonine dehydrogenase (Tdh), mRNA.	19	1	7	11	19	1
GCGCTGATCGACTTCCA	NM_009434	Mus musculus pleckstrin homology-like domain, family A, member 2 (Phlda2), mRNA.	26	7	10	5	22	0.846154
ATGTGAAAGCAGAGGCT	NM_008818	Mus musculus reproductive homeobox on X chromosome, 5 (Rhox5), mRNA.	21	4	8	5	17	0.809524	known
CGTCCTCTGGGACCTTC	NM_015775	Mus musculus transmembrane protease, serine 2 (Tmprss2), mRNA.	39	3	16	12	31	0.794872	E9.5 gut, KO is normal (MGI)
GTCAGATGAGGGGGACA	NM_009426	Mus musculus thyrotropin releasing hormone (Trh), mRNA.	18	4	9	1	14	0.777778
AAGCGCCTGCCGCGGGG	NM_010205	Mus musculus fibroblast growth factor 8 (Fgf8), mRNA.	23	2	3	12	17	0.73913	known
GTGAACTTTCATATGAT	NM_011635	Mus musculus tumor rejection antigen P1A (Trap1a), mRNA.	17	1	5	6	12	0.705882
CTGCTATGCACCAAGAT	NM_008260	Mus musculus forkhead box A3 (Foxa3), mRNA.	9	1	2	3	6	0.666667	known
GTGAAATCCAGGTCTCG	NM_010446	Mus musculus forkhead box A2 (Foxa2), mRNA.	39	6	8	9	23	0.589744	known
TTGACTTTATTTAATTT	NM_007811	Mus musculus cytochrome P450, family 26, subfamily a, polypeptide 1 (Cyp26a1), mRNA.	24	0	5	9	14	0.583333
CGTGTTTTCTCAATCTT	NM_011441	Mus musculus SRY-box containing gene 17 (Sox17), mRNA.	57	2	21	8	31	0.54386	known
TATTCCCCATTTTAGCA	NM_007482	Mus musculus arginase 1, liver (Arg1), mRNA.	15	4	0	4	8	0.533333
AATGAGGAAATGTGAGC	NM_172469	Mus musculus chloride intracellular channel 6 (Clic6), mRNA.	34	1	9	8	18	0.529412	E9.5 gut (MGI)
TTACCTCAATAAATGAA	NM_177448	Mus musculus monoacylglycerol O-acyltransferase 2 (Mogat2), mRNA.	36	2	11	6	19	0.527778
GAGAATGGTGTCTTTTT	NM_029269	Mus musculus secreted phosphoprotein 2 (Spp2), mRNA.	19	1	7	2	10	0.526316
TTAACGACAAAAAAAAA	NM_008259	Mus musculus forkhead box A1 (Foxa1), mRNA.	20	4	5	1	10	0.5	known
CGCCTGCGAAGCTCACT	NM_020293	Mus musculus claudin 9 (Cldn9), mRNA.	18	4	4	1	9	0.5
AGTCCAATGATGAGATA	NM_175485	Mus musculus RIKEN cDNA A230098A12 gene (A230098A12Rik), mRNA.	10	3	1	1	5	0.5
AAGCCAGCACCCAGGAC	NM_030703	Mus musculus carboxypeptidase N, polypeptide 1 (Cpn1), mRNA.	28	2	5	6	13	0.464286
ATTTATCTTGGCTGGTG	NM_008216	Mus musculus hyaluronan synthase 2 (Has2), mRNA.	26	7	4	1	12	0.461538	known
GGAGAATTTTGGGAATG	NM_010544	Mus musculus Indian hedgehog (Ihh), mRNA.	13	0	2	4	6	0.461538	known
GGTGGGCTCCAGATCTC	NM_025622	Mus musculus lectin, galactose-binding, soluble 2 (Lgals2), mRNA.	20	1	2	6	9	0.45
TTCAAAAGCCCTGGGTT	NM_013697	Mus musculus transthyretin (Ttr), mRNA.	29	4	1	7	12	0.413793
GTACGTTTCTGTAAAGC	NM_022435	Mus musculus trans-acting transcription factor 5 (Sp5), mRNA.	40	5	6	5	16	0.4	known (MGI)
CCCCTTTGTGTGTCATC	NM_018780	Mus musculus secreted frizzled-related sequence protein 5 (Sfrp5), mRNA.	20	5	2	1	8	0.4	KO is normal, AVE (MGI)
TCTGGAGCTTCGGGAAG	NM_010859	Mus musculus myosin, light polypeptide 3 (Myl3), mRNA.	26	1	5	4	10	0.384615	heart ventricle (MGI)
TTCTCAAGCATTTCTGT	NM_172892	Mus musculus solute carrier family 13 (sodium/sulfate symporters), member 4 (Slc13a4), mRNA.	21	1	6	1	8	0.380952
ACCAACAGGTAGTTGGC	NM_144841	Mus musculus orthodenticle homolog 2 (Drosophila) (Otx2), mRNA.	27	8	2	0	10	0.37037
GACCTGGCCGGCAACAT	NM_022879	Mus musculus myosin, light polypeptide 7, regulatory (Myl7), mRNA.	36	8	3	2	13	0.361111	heart (MGI)
CGGGTTTCCCGCCCGCC	NM_011532	Mus musculus T-box 1 (Tbx1), mRNA.	14	4	1	0	5	0.357143
CTGTACAATAAAGAGGC	NM_007685	Mus musculus cripto, FRL-1, cryptic family 1 (Cfc1), mRNA.	20	1	5	1	7	0.35	known
CTTATATTTAAGGCTTA	NM_001007580	Mus musculus gene model 784, (NCBI) (Gm784), mRNA.	37	6	1	5	12	0.324324
TTTCAGTTGCCAGTTGA	NM_023530	Mus musculus phospholipase A2, group XIIB (Pla2g12b), mRNA.	16	2	2	1	5	0.3125
AAATGATACTGTTAAAG	NM_133229	Mus musculus Down syndrome critical region homolog 6 (human) (Dscr6), mRNA.	26	6	1	1	8	0.307692	widely expressed
TGGTTGGCCAGGACAGC	NM_019689	Mus musculus AT rich interactive domain 3B (Bright like) (Arid3b), mRNA.	49	5	6	3	14	0.285714	paraxial mesoderm and cranial mesenchyme (MGI)
GAGGCAATAGCCTGGAA	NM_152220	Mus musculus syntaxin 3 (Stx3), transcript variant A, mRNA.	25	1	3	3	7	0.28	widely expressed
GAACCCTTCCGTTGATT	NM_009903	Mus musculus claudin 4 (Cldn4), mRNA.	47	7	3	3	13	0.276596	not validated
TATTTCAGGACTTGCTG	NM_175503	Mus musculus alanine and arginine rich domain containing protein (Aard), mRNA.	30	4	3	1	8	0.266667	widely expressed
TCCCAGATTTCTGTTTC	NM_010901	Mus musculus nuclear factor of activated T-cells, cytoplasmic, calcineurin-dependent 3 (Nfatc3), mRNA.	19	1	3	1	5	0.263158	not validated
TATGCCTTAAGTCTATG	NM_025956	Mus musculus RIKEN cDNA 1700011H14 gene (1700011H14Rik), mRNA.	27	1	2	4	7	0.259259
AAGCATTGAAATCGTTA	NM_178883	Mus musculus SCY1-like 1 binding protein 1 (Scyl1bp1), mRNA.	31	4	2	2	8	0.258065	widely expressed
GAAACTTGGGACTATTA	NM_007892	Mus musculus E2F transcription factor 5 (E2f5), mRNA.	51	4	8	1	13	0.254902	ectoderm, no endoderm phenotype in KO (MGI)
CAGCCATCAGAGAGAAG	NM_146101	Mus musculus hyaluronic acid binding protein 2 (Habp2), mRNA.	25	0	2	4	6	0.24
TACACAATAATTTTTTT	NM_010258	Mus musculus GATA binding protein 6 (Gata6), mRNA.	55	7	3	3	13	0.236364	known
GTTCAGCTTCAAGGCTT	NM_008988	Mus musculus putative neuronal cell adhesion molecule (Punc), mRNA.	43	5	1	4	10	0.232558	ectoderm (MGI)
AATAAAAGAAACTTGAG	NM_145419	Mus musculus hexokinase domain containing 1 (Hkdc1), mRNA.	31	2	4	1	7	0.225806	widely expressed
TTTTGATAAAGAATGAA	NM_010249	Mus musculus GA repeat binding protein, beta 1 (Gabpb1), transcript variant 2, mRNA.	27	3	1	2	6	0.222222
GCTCCCCGCTGTCCCAG	NM_025572	Mus musculus RIKEN cDNA 2610528J11 gene (2610528J11Rik), mRNA.	41	1	3	5	9	0.219512	not validated
CCTGCCCCTCCTCCACA	NM_008092	Mus musculus GATA binding protein 4 (Gata4), mRNA.	23	2	1	2	5	0.217391	known
CTTTGTGATGCTTTGTA	NM_146159	Mus musculus cDNA sequence BC023882 (BC023882), mRNA.	51	4	3	4	11	0.215686	not validated
TATCTCTGGACAAGCCT	NM_001004143	Mus musculus ubiquitin specific peptidase 22 (Usp22), mRNA.	38	2	3	3	8	0.210526
				genes validated by whole mount in situ hybridization
Note:	N: number of libraries (how many libraries in which each tag sequence expressed
	T: sum of the number of each tag sequences in the three endoderm libraires
	F: raw counts of the tag sequences in the foregut libraries
	E: raw counts of the tag sequences in the whole early endoderm libraries
	H: raw counts of the tag sequences in the hindgut libraries
